# Supplementary material for: Distribution characteristics of soil microbial communities and their responses to environmental factors in the sea buckthorn forest in the water-wind erosion crisscross region
Source: Front Microbiol. 2023 Jan 10;13:1098952. doi: 10.3389/fmicb.2022.1098952 (PMC9871601; doi:10.3389/fmicb.2022.1098952)
Supplement: Supplementary file 1 [file Table_2.XLSX]

## Sheet: Sheet1
Taxon	AY	AE	FY	FE	CY	CE	GY	GE	DY	DE
d__Archaea;p__Euryarchaeota	9	0	0	1	12	0	0	3	9	16
d__Bacteria;p__Acidobacteria	9684	8758	4791	8642	8903	15635	5625	5774	7561	7169
d__Bacteria;p__Actinobacteria	29491	31609	33807	22239	29234	20927	29102	23730	22882	19374
d__Bacteria;p__Armatimonadetes	177	73	149	119	281	77	138	61	219	84
d__Bacteria;p__BRC1	10	4	12	24	33	5	18	21	14	15
d__Bacteria;p__Bacteroidetes	1268	492	1109	2241	1858	2902	2177	2487	3152	3114
d__Bacteria;p__Chlamydiae	9	12	6	17	4	4	37	45	39	61
d__Bacteria;p__Chloroflexi	4942	6326	4420	3974	4602	4106	5545	4071	5537	4822
d__Bacteria;p__Cyanobacteria	27	6	40	260	142	54	1052	1383	329	329
d__Bacteria;p__Dadabacteria	22	54	0	0	2	33	10	23	0	2
d__Bacteria;p__Deinococcus-Thermus	0	0	6	4	8	5	33	61	2	2
d__Bacteria;p__Dependentiae	15	5	3	21	13	27	18	17	15	15
d__Bacteria;p__Elusimicrobia	29	27	8	52	30	49	31	48	89	32
d__Bacteria;p__Entotheonellaeota	78	82	10	21	52	78	55	29	25	30
d__Bacteria;p__Epsilonbacteraeota	0	0	0	0	0	3	0	5	0	0
d__Bacteria;p__FBP	10	0	36	22	71	4	66	19	34	4
d__Bacteria;p__FCPU426	0	3	0	4	2	0	0	0	0	0
d__Bacteria;p__Fibrobacteres	18	4	3	6	8	11	15	22	74	67
d__Bacteria;p__Firmicutes	79	60	483	152	104	343	274	247	47	115
d__Bacteria;p__Fusobacteria	0	0	0	8	0	0	9	5	0	0
d__Bacteria;p__GAL15	11	75	7	51	0	14	75	90	4	0
d__Bacteria;p__Gemmatimonadetes	3130	3698	3445	3558	3192	2925	1345	2569	2688	2680
d__Bacteria;p__Halanaerobiaeota	0	0	0	0	0	0	3	0	0	0
d__Bacteria;p__Hydrogenedentes	0	0	0	0	3	0	0	0	0	0
d__Bacteria;p__Latescibacteria	77	206	31	63	13	48	103	151	80	112
d__Bacteria;p__Nitrospirae	226	142	186	407	174	294	192	258	293	306
d__Bacteria;p__Omnitrophicaeota	8	0	4	20	0	2	8	26	16	8
d__Bacteria;p__Patescibacteria	45	43	193	585	158	273	783	768	495	644
d__Bacteria;p__Planctomycetes	1031	851	292	516	751	378	381	534	765	736
d__Bacteria;p__Proteobacteria	12195	10365	14929	19988	13199	15407	16455	21415	18370	23260
d__Bacteria;p__Rokubacteria	446	941	205	785	184	593	230	385	210	278
d__Bacteria;p__Spirochaetes	0	0	0	0	0	0	0	4	0	0
d__Bacteria;p__Verrucomicrobia	1502	642	392	628	1504	341	762	283	1518	1195
d__Bacteria;p__WPS-2	29	15	23	66	33	47	6	16	62	10
d__Bacteria;p__WS2	6	0	2	4	7	9	3	3	2	6
d__Bacteria;p__Zixibacteria	0	0	0	0	0	0	0	8	0	0
