# Supplementary material for: Distribution characteristics of soil microbial communities and their responses to environmental factors in the sea buckthorn forest in the water-wind erosion crisscross region
Source: Front Microbiol. 2023 Jan 10;13:1098952. doi: 10.3389/fmicb.2022.1098952 (PMC9871601; doi:10.3389/fmicb.2022.1098952)
Supplement: Supplementary file 2 [file Table_3.XLSX]

## Sheet: Sheet1
Taxon	AY	AE	FY	FE	CY	CE	GY	GE	DY	DE
d__Fungi;p__Ascomycota	39872	28011	28288	21692	31794	7946	46065	29058	18478	18166
d__Fungi;p__Basidiomycota	3836	5849	634	1064	6113	11938	2698	3951	4410	1174
d__Fungi;p__Calcarisporiellomycota	0	0	0	0	0	0	30	149	0	0
d__Fungi;p__Chytridiomycota	9	2	0	48	110	10	4	53	253	445
d__Fungi;p__Glomeromycota	126	136	5	1	546	2256	1	2	770	21
d__Fungi;p__Kickxellomycota	0	0	1	6	2	58	0	0	27	8
d__Fungi;p__Mortierellomycota	1208	494	21989	24278	430	702	1480	4365	4837	5735
d__Fungi;p__Mucoromycota	114	5	0	72	1199	106	0	76	9	51
d__Fungi;p__Olpidiomycota	0	0	1	0	0	0	0	0	0	0
d__Fungi;p__Rozellomycota	0	0	0	0	0	1	0	0	0	27
d__Fungi;p__Zoopagomycota	35	17	0	0	2	2	2	0	3711	1138
